# Supplementary material for: Membrane Lesions and Reduced Life Span of Red Blood Cells in Preeclampsia as Evidenced by Atomic Force Microscopy
Source: Int J Mol Sci. 2023 Apr 12;24(8):7100. doi: 10.3390/ijms24087100 (PMC10138579; doi:10.3390/ijms24087100)
Supplement: Supplementary file 1 [file ijms-24-07100-s001.zip]

Archive with 1 entries (1 files):
- ijms-2329249-supplementary.pdf
